# Supplementary material for: A Novel Prediction Tool for Endoscopic Intervention in Patients with Acute Upper Gastro-Intestinal Bleeding
Source: J Clin Med. 2022 Oct 5;11(19):5893. doi: 10.3390/jcm11195893 (PMC9573673; doi:10.3390/jcm11195893)
Supplement: Supplementary file 1 [file jcm-11-05893-s001.zip]

Archive with 1 entries (1 files):
- jcm-1901436-supplementary.pdf
